# Supplementary material for: Loaded Single-Leg Roman Chair Hold Preferentially Increases Biceps Femoris Activation, Whereas the Nordic Hamstring Exercise Emphasises Semitendinosus Activation in Professional Athletes
Source: Medicina (Kaunas). 2026 Jan 12;62(1):146. doi: 10.3390/medicina62010146 (PMC12843787; doi:10.3390/medicina62010146)
Supplement: Supplementary file 1 [file medicina-62-00146-s001.zip]

Archive with 1 entries (1 files):
- medicina-4042567-supplementary.pdf
